# Supplementary material for: Genome-wide association meta-analysis and rare copy number variant analysis of treatment-resistant depression
Source: Mol Psychiatry. 2025 Jun 26;30(11):5024–33. doi: 10.1038/s41380-025-03084-z (PMC12532596; doi:10.1038/s41380-025-03084-z)
Supplement: Supplementary file 2 — Supplementary tables [file 41380_2025_3084_MOESM2_ESM.xlsx]

## Sheet: Contents
List of supplementary tables
Supplementary Table 1. Summary of description on cohorts in GWAS meta-analysis
Supplementary Table 2. Phenotype derivation and related diagnosis, medication and ECT code
Supplementary Table 3. QC metrics for excluding CNV in each CNV calling method
Supplementary Table 4. Information of latest GWAS summary statistics of psychiatric and cognitive traits
Supplementary Table 5. Lists of neuropsychiatric CNVs
Supplementary Table 6. Quality metrics (lambda, lambda1000 and LDSC intercept) of GWAS in each study site and GWAS meta-analysis
Supplementary Table 7. Top loci of GWAS meta-analysis
Supplementary Table 8. Information from each study site on lead SNP of genome-wide significant locus in TRD vs. healthy controls
Supplementary Table 9. Information from each study site on lead SNP of genome-wide significant loci in ECT-treated MDD vs. healthy controls
Supplementary Table 10. Information from each study site on lead SNP of suggestive genome-wide significant locus in TRD vs. non-TRD
Supplementary Table 11. Information from each study site on lead SNP of suggestive genome-wide significant locus in ECT-treated MDD vs. non-ECT-treated MDD
Supplementary Table 12. Genetic correlation of TRD/MDD treatment resistance and other psychiatric or cognitive traits
Supplementary Table 13. Association between GRS of other psychiatric or cognitive traits and TRD/MDD treatment resistance
Supplementary Table 14. Global burden test of deletion/duplication CNVs in ECT-treated MDD
Supplementary Table 15. Association test between known neuropsychiatric CNV and TRD
Supplementary Table 16. Replication of our GWAS loci in previous TRD GWAS and recent MDD GWAS
Supplementary Table 17. SNPs for the prior significant GWAS loci in TRD
Supplementary Table 18. List of FinnGen consortium members
Supplementary Table 19. List of Estonian Biobank Research Team

## Sheet: Supplementary Table 1
Supplementary Table 1. Summary of description on cohorts in GWAS meta-analysis
Country	Cohort name	Data collection	Genotype Array	Comment	SNP-based heritability	GWAS	PRS
Sweden	PREFECT	In- and Out- patient registry Prescribed drug registry Questionannires	Illumina GSA-MD SNP array (v1)	We combined these three cohorts and then ran QC and the following analysis	GCTA-GREML-LDMS	PLINK	SbayesR and PLINK
Sweden	iCBT	In- and Out- patient registry Prescribed drug registry Questionannires	Illumina GSA-MD SNP array (v1)
Sweden	STAGE	In- and Out- patient registry Prescribed drug registry Questionannires	Illumina GSA-MD SNP array (v1)
Finland	FinnGen	In- and Out- patient registry	Prospective Samples: ThermoFisher Axiom custom array Legacy Samples (from BioBanks): Various Illumina arrays		-	SAIGE	SbayesR and PLINK
Estonia	Estonia biobank	In- and Out- patient registry	Illumina global screening arrays (GSAv1.0, GSAv2.0, and GSAv2.0_EST		-	REGENIE	SbayesR or PRS-CS and PLINK

## Sheet: Supplementary Table 2
Supplementary Table 2. Phenotype derivation and related diagnosis, medication and ECT code
A. Relevant codes used
Study sites	ICD code for MDD	ICD code for SCZ	ICD code for BD	Medication code for antidepressants	Operation code for ECT
Sweden*	ICD-8: 296.0, 300.4 ICD-9: 296.3, 311 ICD-10: F32, F33	ICD-8: 295.0-295.4,295.6-295.9 ICD-9: 295.0-295.4,295.6-295.9 ICD-10: F20, F23.1, F23.2, F25	ICD-8: 296.1,296.3,296.8 ICD-9: 296.0, 296.1,296.4-296.6, 296.7-296.9 ICD-10: F30.1-F30.9, F31	N06A*	DA006, DA024, DA025
FinnGen	F32, F33	F20, F21, F22, F23, F24, F25, F28, F29	F31	N06A*	DA006, DA024, DA025
Estonia Biobank	F32, F33	F30, F31	F20, F23.1, F23.2, F25	N06A*	7609
B. Phenotype derivation
Phenotypes	Algorithms/Definitions
TRD	1) ≥1 MDD diagnosis AND 2) ≥1 antidepressant treatment with adequate duration before the first ECT treatment AND 3) Received ECT treatment.
Non-TRD	1) ≥1 MDD diagnosis AND 2) ≤2 antidepressant treatment with adequate duration AND 3) no ECT treatment.
ECT-treated MDD	1) ≥1 MDD diagnosis AND 2) received ECT treatment.
non-ECT-treated MDD	1) ≥1 MDD diagnosis AND 2) no ECT treatment.
Healthy controls	No MDD diagnosis.
Exclusion	Individuals with SCZ/SAD or BD diagnosis (exclusion criteria for TRD in Sweden were individuals treated with ECT for a major depressive episode in the context of BD/SCZ/SAD or other mood disorders).
Abbreviations: MDD-Major depressive disorder, SCZ-schizophrenia, BD- bipolar disorder, ECT-Electroconvulsive therapy, TRD-treatment resistant depression
* In Sweden, we adapt same definition in previous study (PMID37770441).

## Sheet: Supplementary Table 3
Supplementary Table 3. QC metrics for excluding CNV in each CNV calling method
	PennCNV	QuantiSNP	iPattern
	Joinning spilt segments*
	confidence score <=10	maximum log bayes factor <=10	complex CNV
	spanning probes <=10	spanning probes <=10	spanning probes <=10
	exclude CNV size < 100kb
	large genomic gaps (e.g., centromere --cnv-overlap 0.5 in PLINK)
	rearrangement segment (--cnv-overlap 0.5 in PLINK)
	segment duplication (--cnv-overlap 0.5 in PLINK)
number of CNV Pre-QC	249413	918337	1138542
number of CNV Post-QC	21271	33010	236764
*Some CNVs might be artifically split by calling method (if gap <20%, then merge the CNV)
*CNV analysis was done in the Swedish cohort.

## Sheet: Supplementary Table 4
Supplementary Table 4. Information of latest GWAS summary statistics of psychiatric and cognitive traits
Trait	Source	PMID	Publication year
ADHD	Demontis et al., Nature Genetics 2018	30478444	2018
ASD	Grove et al., Nature Genetics 2019	30804558	2019
Anorexia nervosa	Watson et al., Nature Genetics 2019	31308545	2019
Education	Lee et al., Nature Genetics 2018	30038396	2018
Intelligence	Savage et al., Nature Genetics 2018	29942086	2018
MDD*	Howard et al., Nature Neuroscience 2019	30718901	2019
Bipolar disorder#	Mullins et al., Nature Genetics 2021	34002096	2021
Schizophrenia#	Trubetskoy et al., Nature 2022	35396580	2022
Neuroticism	Nagel et al., Nature Genetics 2018	29942085	2018
Agreeableness	Gupta et al., Nature Human Behaviour	39134740	2024
Conscientiousness	Gupta et al., Nature Human Behaviour	39134740	2024
Extraversion	Gupta et al., Nature Human Behaviour	39134740	2024
Openness	Gupta et al., Nature Human Behaviour	39134740	2024
* We used summary statistics of MDD GWAS without 23andme study.
# In the PRS analysis, we used GWAS summary statistics excluding Swedish sample to avoid potential sample overlap.

## Sheet: Supplementary Table 5
Supplementary Table 5. Lists of neuropsychiatric CNVs
CNV	Locus	Critical/Unique Sequence Region (hg19)
1p36 del (GABRD)	1p36	chr1:0-2500000
1p36 dup (GABRD)	1p36	chr1:0-2500000
TAR del	1q21.1	chr1:145,394,955-145,807,817
TAR dup	1q21.1	chr1:145,394,955-145,807,817
1q21.1 del	1q21.1	chr1:146,527,987-147,394,444
1q21.1 dup	1q21.1	chr1:146,527,987-147,394,444
NRXN1 del	2p16.3	chr2:50145643-51259674
2q11.2 del (LMAN2L, ARID5A)	2q11.2	chr2:96,742,409-97,677,516
2q13 del	2q13	chr2:111,394,040-112,012,649
2q13 dup	2q13	chr2:111,394,040-112,012,649
2q37 del (HDAC4)	2q37	chr2:239,716,679-243,199,373
3q29 del	3q29	chr3:195,720,167-197,354,826
Wolf-Hirschhorn del	4p16.3	chr4:1,552,030-2,091,303
Wolf-Hirschhorn dup	4p16.3	chr4:1,552,030-2,091,303
Sotos syndrome del	5q35	chr5:175,720,924-177,052,594
Williams-Beuren syndrome (WBS) del	7q11.23	chr7:72,744,915-74,142,892
WBS dup	7q11.23	chr7:72,744,915-74,142,892
8p23.1 del	8p23.1	chr8:8,098,990-11,872,558
8p23.1 dup	8p23.1	chr8:8,098,990-11,872,558
9q34 dup (EHMT1)	9q34	chr9:140,513,444-140,730,578
10q23 del (NRG3, GRID1)	10q22q23	chr10:82,045,472-88,931,651
Potocki-Shaffer syndrome del (EXT2)	11p11.2	chr11:43,940,000-46,020,000
15q11.2 del BP1-BP2	15q11.2	chr15:22,805,313-23,094,530
15q11.2 dup BP1-BP2	15q11.2	chr15:22,805,313-23,094,530
Prader-Willi syndrome/Angelman syndrome (PWS/AS) del	15q11.2q12	chr15:22,805,313-28390339
PWS/AS dup	15q11.2q12	chr15:22,805,313-28390339
15q13.3 del BP4-BP5	15q13.3	chr15:31,080,645-32,462,776
15q24 del	15q24	chr15:72900171-78151253
15q24 dup	15q24	chr15:72900171-78151253
15q25 del	15q25.2	chr15:83,219,735-85,722,039
16p13.11 del	16p13.11	chr16:15,511,655-16,293,689
16p13.11 dup	16p13.11	chr16:15,511,655-16,293,689
16p12.1 del (520kb)	16p12.1	chr16:21,950,135-22,431,889
16p11.2 distal del (220kb)	16p11.2	chr16:28,823,196-29,046,783
16p11.2 distal dup (220kb)	16p11.2	chr16:28,823,196-29,046,783
16p11.2 del (593kb)	16p11.2	chr16:29,650,840-30,200,773
16p11.2 dup (593kb)	16p11.2	chr16:29,650,840-30,200,773
17p13.3 del (YWHAE)	17p13.3	chr17:1,247,834-1,303,556
17p13.3 dup (YWHAE)	17p13.3	chr17:1,247,834-1,303,556
17p13.3 del (PAFAH1B1)	17p13.3	chr17:2,496,923-2,588,909
17p13.3 dup (PAFAH1B1)	17p13.3	chr17:2,496,923-2,588,909
Smith-Magenis syndrome del	17p11.2	chr17:16,812,771-20,211,017
Potocki-Lupski syndrome dup	17p11.2	chr17:16,812,771-20,211,017
17q11.2 del (NF1)	17q11.2	chr17:29,107,491-30,265,075
17q11.2 dup (NF1)	17q11.2	chr17:29,107,491-30,265,075
Renal cysts and diabetes syndrome del (RCAD)	17q12	chr17:34,815,904-36,217,432
17q12 dup	17q12	chr17:34,815,904-36,217,432
17q21.31 del	17q21.31	chr17:43,705,356-44,164,691
22q11.2 del	22q11.2	chr22:19,037,332-21,466,726
22q11.2 dup	22q11.2	chr22:19,037,332-21,466,726
22q11.2 distal del	22q11.2	chr22:21,920,127-23,653,646
22q11.2 distal dup	22q11.2	chr22:21,920,127-23,653,646
SHANK3 del	22q13	chr22:51113070-51171640
SHANK3 dup	22q13	chr22:51113070-51171640

## Sheet: Supplementary Table 6
Supplementary Table 6. Quality metrics (lambda, lambda1000 and LDSC intercept) of GWAS in each study site and GWAS meta-analysis
	Sweden						Estonia Biobank						FinnGen						Meta-analysis
	TRD	non-TRD	healthy controls	Lambda	Lambda1000	LDSC intercept	TRD	non-TRD	healthy controls	Lambda	Lambda1000	LDSC intercept	TRD	non-TRD	healthy controls	Lambda	Lambda1000	LDSC intercept	TRD	non-TRD	healthy controls	Lambda	Lambda1000	LDSC intercept
ECT-treated MDD vs. HC	1778	-*	5417	1.034	1.013	1.024 (SE=0.007)	171	-	139358	1.005	1.015	0.966 (SE=0.006)	460	-	296262	1.008	1.009	0.998 (SE=0.006)	2409	-	441037	1.039	1.008	1.021 (SE=0.007)
TRD vs. HC	1487	-	5417	1.028	1.012	1.017 (SE=0.006)	127	-	139358	0.992	0.968	0.937 (SE=0.006)	448	-	296262	1.008	1.009	0.996 (SE=0.006)	2062	-	441037	1.026	1.006	1.011 (SE=0.007)
ECT-treated MDD vs. non-ECT-treated MDD	1778	2264	-	1.009	1.005	1.008 (SE=0.006)	171	49982	-	0.982	0.947	0.943 (SE=0.006)	460	29334	-	1.007	1.008	0.998 (SE=0.006)	2409	81580	-	1.008	1.002	1.005 (SE=0.006)
TRD vs. non-TRD	1487	1483	-	1.006	1.004	1.005 (SE=0.006)	127	21338	-	0.922	0.691	0.874 (SE=0.006)	448	15723	-	0.999	0.999	0.997 (SE=0.006)	2062	38544	-	0.998	0.999	0.991 (SE=0.006)
Lambda (λ)_1000 is λ scaled to 1000 cases and 1000 controls.
Note: - indicate the group is not in the comparison

## Sheet: Supplementary Table 7
Supplementary Table 7. Top loci of GWAS meta-analysis
	Region	lead SNP	CHR	Position	A1/A2	AF1	OR	L95	U95	P	Neatest Gene(s)
ECT-treated MDD vs. Healthy controls
	3:172591182-172643970	rs57609176	3	172643781	A/G	0.0981	1.34407	1.21193	1.49061	2.184e-08	SPATA16
	15:81169259-81169259	rs62035089	15	81169259	T/C	0.9838	0.511044	0.401489	0.650493	4.941e-08	KIAA1199
TRD vs. Healthy controls
	3:172591182-172643970	rs57609176	3	172643781	A/G	0.0975	1.36056	1.21937	1.51811	3.582e-08	SPATA16
ECT-treated MDD vs. non-ECT-treated MDD
	2:60942125-61035546	rs34867988	2	60963536	A/C	0.3384	1.21884	1.13158	1.31283	1.759e-07	ATP1B3P1
TRD vs. non-TRD
	12:92994875-93319627	rs11106676	12	93094930	T/C	0.3483	1.25696	1.15696	1.36562	6.521e-08	C12orf74, PLEKHG7, EEA1

## Sheet: Supplementary Table 8
Supplementary Table 8. Information from each study site on lead SNP of genome-wide significant locus in TRD vs. healthy controls
Meta-analysis
rsID	CHR	POS	A1/A2	AF1	OR	L95	U95	P	Direction	P_heterogeneity	Nearest Gene(s)
rs57609176	3	172643781	A/G	0.0975	1.36056	1.21937	1.51811	3.582e-08	+++	0.1148	SPATA16
Sweden									INFO
rs57609176	3	172643781	A/G	0.10055	1.45016	1.27704	1.64675	1.00255e-08	0.9744
FinnGen									INFO
rs57609176	3	172643781	A/G	0.09199	1.08546	0.852427	1.38219	0.506	0.9963
Estonia biobank									INFO
rs57609176	3	172643781	A/G	0.0756407	1.33668	0.828381	2.15688	0.234548	0.961432

## Sheet: Supplementary Table 9
Supplementary Table 9. Information from each study site on lead SNP of genome-wide significant loci in ECT-treated MDD vs. healthy controls
Meta-analysis
rsID	CHR	POS	A1/A2	AF1	OR	L95	U95	P	Direction	P_heterogeneity	Nearest Gene(s)
rs57609176	3	172643781	A/G	0.0981	1.34407	1.21193	1.49061	2.184e-08	+++	0.06975	SPATA16
rs62035089	15	81169259	T/C	0.9838	0.511044	0.401489	0.650493	4.941e-08	-+-	0.05873	KIAA1199
Sweden									INFO
rs57609176	3	172643781	A/G	0.1015	1.44229	1.27965	1.6256	1.98011e-09	0.9744
rs62035089	15	81169259	T/C	0.98263	0.454201	0.350121	0.58922	2.78936e-09	0.9917
FinnGen									INFO
rs57609176	3	172643781	A/G	0.09199	1.08491	0.854509	1.37744	0.5031	0.9963
rs62035089	15	81169259	T/C	0.991493	0.986788	0.438435	2.22097	0.9743	0.9409
Estonia biobank									INFO
rs57609176	3	172643781	A/G	0.07563	1.10094	0.728682	1.66338	0.647864	0.961426
rs62035089	15	81169259	T/C	0.989547	1.16765	0.406295	3.35569	0.773528	1

[truncated: 10 more sheets: Supplementary Table 10, Supplementary Table 11, Supplementary Table 12, Supplementary Table 13, Supplementary Table 14, Supplementary Table 15, Supplementary Table 16, Supplementary Table 17, Supplementary Table 18, Supplementary Table 19]
